# Supplementary material for: SGK1 Is Upregulated in Retained Placenta and Mediates Estradiol Effects in Bovine Endometrial Cells
Source: Cells. 2026 Mar 20;15(6):558. doi: 10.3390/cells15060558 (PMC13025382; doi:10.3390/cells15060558)
Supplement: Supplementary file 1 [file cells-15-00558-s001.zip]

Archive with 4 entries (4 files):
- Supplementary document S1.pdf
- Supplementary figure S1.pdf
- Supplementary figure S2.pdf
- Supplementary Table S1.pdf
